# Supplementary material for: Hepatitis B virus hijacks MRE11–RAD50–NBS1 complex to form its minichromosome
Source: PLoS Pathog. 2025 Jan 3;21(1):e1012824. doi: 10.1371/journal.ppat.1012824 (PMC11734937; doi:10.1371/journal.ppat.1012824)
Supplement: S1 Data — (XLSX) [file ppat.1012824.s008.xlsx]

## Sheet: Figure 1
Figure 1B-1C	rcDNA:mock≥2; mock=0, rcDNA＞0，peptide≥5		Figure 1D			Figure 1E
Accession	# Peptides rcDNA
P27694	53					IgG	anti-RAD50	anti-HBc
Q6S8J3	50					1.9	6.5	23.9
Q9BYX7	35					2.2	5.7	24.2
Q92878	35					2	6	25
Q16531	31
P35749	23
Q14191	20
P49959	17
P35659	17
P43246	15
Q96T60	15
Q9H4B7	14
P48643	14
Q13315	14
P18074	14
P12004	13
P40938	13
Q10567	12
P19447	11
Q13469	11
Q13888	11
P40937	11
Q9NYB0	11
Q13112	10
O60934	10
Q9UIG0	10
P06746	10
Q09472	10
P13051	9
P08651	9
Q9Y6D9	9
Q01831	9
P15927	9
P54727	9
Q13111	8
Q92922	8
Q8IX12	8
Q9UNY4	8
P35244	8
Q7L576	8
Q96F07	8
P54132	7
P22670	7
Q96QR8	7
Q13111	7
Q9NZC9	7
P25490	7
P32780	7
Q13620	7
P31946	6
Q13363	6
Q9H9A7	6
Q8NG08	6
P28347	6
O00429	6
P62633	6
Q52LJ0	6
P46063	6
P61221	6
O60610	6
P54577	6
O00203	6
Q9BVP2	6
Q9UN37	6
Q03001	5
Q15561	5
Q01664	5
P20823	5
Q13889	5
O75179	5
Q9BUH6	5
Q92759	5
P50613	5
P53999	5
Q9ULU4	5
Q13330	5
P29372	5
Q14847	5
P17980	5
Q9H501	5
Q9UM54	5
Q86UE8	5
O15085	5

## Sheet: Figure 2
Figure 2A					Figure 2B					Figure 2C					Figure 2D
					siNC	1.28499	0.896115	0.818897		siNC	1.04623	0.841206	1.11256		siNC	0.852256	0.999556	1.14819
					siPLOK	0.441889	0.415164	0.599468		siRAD50-1	0.373869	0.343719	0.364824		siRAD50-1	0.558395	0.687465	0.595476
										siRAD50-2	0.729648	0.645226	0.557789		siRAD50-2	0.736807	0.654906	0.558395
										siPOLK	0.253266	0.205025	0.223116		siPOLK	0.517402	0.795183	0.817539
					Figure 2E					Figure 2F					Figure 2G
					siNC	0.999216	0.951891	1.04889		siNC	93.8381	106.162	98.5365
					siRAD50-1	0.37084	0.417216	0.386573		siRAD50-1	63.8456	73.4966	61.7669
					siRAD50-2	0.343616	0.348413	0.314007		siRAD50-2	47.6615	66.6667	72.0119
					siPOLK	0.267733	0.425983	0.43193		siPOLK	66.2212	73.6451	58.3519
Figure 2H
						Figure 2I
						shNC	0.881079	1.14099	0.998774	0.979158
						shRAD50-1	0.375153	0.305272	0.257049	0.271761
						shRAD50-2	0.259093	0.311402	0.332244	0.365754
														Figure 2M
						Figure 2J
						shNC	0.854607	1.1355	1.03049
						shRAD50-1	0.21071	0.274206	0.270431
						shRAD50-2	0.252321	0.291857	0.274206
						Figure 2K
						shNC	0.895025	1.02101	1.09429
						shRAD50-1	0.166086	0.20166	0.220676
						shRAD50-2	0.133046	0.171943	0.178006
						Figure 2L
						shNC	0.996587	1.24744	0.757248
						shRAD50-1	0.269625	0.610922	0.477816
						shRAD50-2	0.399317	0.353242	0.25256

## Sheet: Figure 3
Figure 3A						Figure 3B					Figure 3F					Figure 3G
						siNC	1.07334	1.01982	0.906838							siNC	0.994885	0.969309	1.03581
						siRAD50	0.389495	0.404361	0.505451							siRAD50	0.629156	0.589514	0.740409
						siRAD50+Lenti-RAD50(+)	0.767096	0.707631	0.704658							siRAD50+Lenti-HA-mRAD50(+)	0.774936	0.741688	0.858056
						siRAD50+Lenti-RAD50(++)	1.08226	1.1001	1.17146							siRAD50+Lenti-HA-mRAD50(++)	0.597187	0.716113	0.796675
						Figure 3C										Figure 3H
						siNC	1.09894	0.967568	0.940467							siNC	1.02365	1.17674	0.830172
						siRAD50	0.759963	0.72539	0.599623							siRAD50	0.65442	0.553077	0.593377
						siRAD50+Lenti-RAD50(+)	0.882438	0.777787	0.931939							siRAD50+Lenti-HA-mRAD50(+)	0.783866	0.520744	0.523615
						siRAD50+Lenti-RAD50(++)	1.24605	1.29089	1.29785							siRAD50+Lenti-HA-mRAD50(++)	0.494618	0.504462	0.816146
						Figure 3D										Figure 3I
						siNC	1.09109	0.963221	0.951513							siNC	1.23808	0.817287	0.98827
						siRAD50	0.655759	0.706764	0.71885							siRAD50	0.485945	0.63188	0.385878
						siRAD50+Lenti-RAD50(+)	1.16068	1.10097	1.23484							siRAD50+Lenti-HA-mRAD50(+)	0.443766	0.367524	0.441504
						siRAD50+Lenti-RAD50(++)	1.41419	1.33679	1.48892							siRAD50+Lenti-HA-mRAD50(++)	0.432312	0.373105	0.330874
						Figure 3E										Figure 3J

## Sheet: Figure 4
Figure 4B					Figure 4C						Figure 4G
					Lenti-shNC	0.87718	1.07354	1.03184	1.01744
					Lenti-shRAD50-1	1.15618	1.33207	1.09022	0.851403
					Lenti-shRAD50-2	1.22896	0.741471	1.03563	1.12585
					Figure 4D
					Lenti-shNC	0.97041	1.06191	0.97041
					Lenti-shRAD50-1	0.997692	0.943874	0.82169
					Lenti-shRAD50-2	1.19471	1.17827	1.35347
					Figure 4E
					Lenti-shNC	1.08674	0.946058	0.972655
					Lenti-shRAD50-1	1.10957	0.959264	0.939523
					Lenti-shRAD50-2	1.24833	1.21419	1.42405
					Figure 4F						Figure 4H

## Sheet: Figure 5
Figure 5B					Figure 5G				Figure 5I						Figure 5N
DMSO	0.685	0.722	0.718						DMSO	1.488	1.634	1.578
25 uM	0.668	0.739	0.767						12.5 uM	1.49	1.461	1.612
50 uM	0.646	0.716	0.729						25 uM	1.453	1.442	1.574
Figure 5C									Figure 5J
DMSO	0.972402	1.03914	0.988454						DMSO	0.997936	1.0747	0.927363
25 uM	0.341312	0.437623	0.402985						12.5 uM	0.728023	0.72988	0.708832
50 uM	0.190932	0.17826	0.224725						25 uM	0.515683	0.615353	0.45811
Figure 5D									Figure 5K
DMSO	1.08423	0.997692	0.92445						DMSO	0.957671	0.985909	1.06087	0.998351
25 uM	0.53465	0.46544	0.380684						12.5 uM	0.710453	0.657696	0.725071	0.631125
50 uM	0.211198	0.197054	0.234339						25 uM	0.556717	0.593998	0.521088	0.51374
Figure 5E									Figure 5L
DMSO	0.974905	0.948246	1.08173						DMSO	0.927136	1.01508	1.06889	0.99408
25 uM	0.625609	0.427304	0.401462						12.5 uM	0.836927	0.756762	0.795186	0.639577
50 uM	0.202127	0.213652	0.222725						25 uM	0.552383	0.570837	0.507619	0.496707
Figure 5F									Figure 5M
DMSO	1.08864	1.04917	0.862188						DMSO	1.04	0.962	0.955	1.04
25 uM	0.677285	0.413435	0.864266						12.5 uM	0.442	0.518	0.717	0.52
50 uM	0.41759	0.365651	0.371884						25 uM	0.264	0.208	0.279	0.345

## Sheet: Figure 6
Figure 6A
siNC	1.09466	1.00302	1.09899
siRAD50	0.267541	0.324441	0.356851
Figure 6B
siNC	1.04216	0.957841
siRAD50	0.482293	0.494098
Mirin	0.205734	0.198988
Figure 6C
siNC	1.00179	1.07983	1.04312
siRAD50	0.765293	0.880647	0.851366
Mirin	0.42941	0.335552	0.48383
Figure 6D
siNC	1.10574	0.934904	0.967341
siRAD50	0.807791	0.85176	0.719767
Mirin	0.333843	0.397093	0.717836
Figure 6E
siNC	0.819381	0.942209	1.04751	1.23654
siRAD50	0.818284	0.396165	0.652758	0.464394
Mirin	0.345604	0.696644	0.273148	0.602496

## Sheet: Figure 7
Figure 7A					Figure 7B

## Sheet: Figure 8
Figure 8B					Figure 8C					Figure 8F
					siNC+DMSO	1.03733	0.95789	1.00477		DMSO	1.15061	0.818301	1.03109
					siRAD50+DMSO	0.703929	0.683091	0.610158		DMSO+AZD6738	0.665937	0.634413	0.60289
					siNC+AZD6738	0.244194	0.235728	0.286521		DMSO+PFM01	0.450525	0.513573	0.464974
					siRAD50+AZD6738	0.26438	0.274799	0.281962		PFM01+AZD6738	0.462347	0.476795	0.361208
					Figure 8D					Figure 8G
					siNC+DMSO	0.922982	1.08521	0.991807		DMSO	0.891	0.908	1.2
					siRAD50+DMSO	0.624334	0.557968	0.69193		DMSO+AZD6738	0.571	0.482	0.501
					siNC+AZD6738	0.125358	0.13519	0.27161		DMSO+PFM01	0.189	0.167	0.189
					siRAD50+AZD6738	0.2839	0.186809	0.164687		PFM01+AZD6738	0.22	0.208	0.11
					Figure 8E					Figure 8H
